# Supplementary material for: Associations of Cooking Skill with Social Relationships and Social Capital among Older Men and Women in Japan: Results from the JAGES
Source: Int J Environ Res Public Health. 2023 Mar 6;20(5):4633. doi: 10.3390/ijerph20054633 (PMC10002414; doi:10.3390/ijerph20054633)
Supplement: Supplementary file 1 [file ijerph-20-04633-s001.zip]

Archive with 1 entries (1 files):
- ijerph-2240211-supplementary.pdf
